# Supplementary material for: Prevalence of nephropathy among patients with diabetes mellitus in Africa: a systematic review and meta-analysis
Source: Front Clin Diabetes Healthc. 2025 Apr 25;6:1551088. doi: 10.3389/fcdhc.2025.1551088 (PMC12061956; doi:10.3389/fcdhc.2025.1551088)
Supplement: Supplementary file 2 [file Table2.xlsx]

## Sheet: General Extraction 
S/N	First Author’s Surname	Year	Country	Geographical region	Study settings	Sample size	Male	Female	Number of Male Nephropathy cases	Number of Female Nephropathy cases	Mean age	Type of study	Type of Diabetes	Nephropathy definition	Cases of nephropathy	Risk factors	Number of uncontrolled diabetes	number of controlled diabetes
1.	Adeniyi and Owolabi22	2020	South Africa	South Africa	Facility based	327	97	230	estimated cases =13(4.08%)	estimated cases = 67(20.42%)5times greater than male,if total nephropathy cases is 80, then it can be estimates . overall estimated =24.5%, OR=5.2,70.3% of the total population are female, then female will be 20.42%(67)	≥30	Cross- sectional study	type 2	Albuminuria, reduced eGFR	80	Gender, income, hypertension, smoking, Sedentary lifestyle	NS	NS
2.	Alami et al23	2022	Morocco	North Africa	Facility based	505	75	430	7(9.5%)	42(9.8%)	57.27±10.74	Cross-sectional study	type 2	Albuminuria, reduced eGFR	49	NS	342	163
3.	Ahmed et al47	2017	Sudan	Northeast Africa	Facility based	316	185	131	61(59.8%)	41(40.5%)	58 ±10	Descriptive Cross-sectional	Not specified	Albuminuria, reduced eGFR	102	NS	232	84
4.	Ahmed et al48	2020	Sudan	North East Africa	Facility based	100	39	61	17	19	>10	Cross sectional study	type 1	Albuminuria, reduced eGFR	36	hypertension	90	10
5.	Ritah Kiconco et al24	2019	Uganda	East Africa	Facility based	140	45	95	13	19	45-54	Cross sectional study	Type 2	Albuminuria, reduced eGFR	32	Family history, glucose level	NS	NS
6.	Adem et al49	2024	Ethiopia	East Africa	Facility based	267	163	104	51	33	≥ 18	Cross-sectional study	type 1	Albuminuria, reduced eGFR	84	Smoking, alcohol intake	NS	NS
7.	Wanjohi et al50	2002	Kenya	East African	Facility based	100	31	69	not specified	not specified	53.7±9.3	Cross sectional study	type 2	Albuminuria, reduced eGFR	26	NS	NS	NS
8.	Muddu et al25	2019	Uganda	East African	Facility based	140	90	85	not specified	not specified	46±15	Cross sectional study	Type 2	Albuminuria	64	NS	NS	NS
	Choukem et al51	2019	Uganda	East African	Facility based	35			not specified	not specified		Cross sectional study	type 1	Albuminuria	19	NS	NS	NS
9.	Bentata et al36	2012	Cameroon	Central Africa	Facility based	420	207	213	64	66		Cross-sectional study	Type 2	Albuminuria	130	NS	NS	NS
10.	Mhundwa et al52	2015	Morocco	North Africa	Facility based	637	240	397	193	299	58.5 ± 10.8	Prospective Cohort study	Type 2	Albuminuria, Kidney biopsy, reduced eGFR	492	NS	442	195
11.	Damtie et al53	2022	South Africa	South Africa	Facility based	224	81	163	24	37	62.5	Cross-sectional study	Type 2	reduced eGFR	61	Gender	203	41
12.	Aboelnasr et al54	2018	Ethiopia	East Africa	Facility based	229	114	115	COR 95% 1.00	COR 95% 1.659 (0.877-3.138) P =0.120	47±15.7	Cross-sectional study	Type 2 and Type 1	Albuminuria, Kidney biopsy, reduced eGFR	55	family history of disease	127	102
13.	Otieno et al26	2020	Egypt	North Africa	Facility based	153	114	115	€ 2 ChS=4.618	€ 2 ChS=4.618	49.1	Cross-sectional study		Albuminuria, Kidney biopsy, reduced eGFR	[70	family history of disease, systosolic blood pressure, hypertension , smoking	NS	NS
14.	Taderegew55	2020	Kenya	East Africa	Facility based	385	133	252	No record	No record	63.3	Cross-sectional study	Type 2	Albuminuria, Kidney biopsy, reduced eGFR	385	Age, hypertension, systosolic blood pressure	233	152
15.	Molefe-Baikai et al27	2020	Ethiopia	East Africa	Facility based	422	193	229	No record	No record		Cross-sectional study		reduced eGFR	192	Age	281	141
16.	Ephraim et al28	2019	Botswana	East Africa	Facility based	289	98	191	98 (33.9%)	191 (66.1%)	42–53	Cross-sectional study	Type 2	Albuminuria, Kidney biopsy, reduced eGFR	129	Age	204	85
17.	Worku et al56	2016	Ghana	West Africa	Facility based	200	39	161	30.8% No details	69.2% % No details		Cross-sectional study		Albuminuria, Kidney biopsy, reduced eGFR	74	Age, duration of diabetes	NS	NS
18.	Abdulkadr et al57	2010	Ethiopia	East Africa	Facility based	305	192	113	No detailed records	No detailed records		Cross-sectional study	TYPE 2 and Type 1	Albuminuria	48	Age	NS	NS
19.	Eghan et al29	2022	Ethiopia	East Africa	Facility based	362			69.3 % No further detailed records	30.7 % No additional records on the female	55.4±13.63	Cross-sectional study	Type 1 and 2	Kidney biopsy, reduced eGFR	53	Age	NS	NS
20.	Adebamowo et al38	2007	Ghana	West Africa	Facility based	109			28 % No detailed records	72 % No detailed records	54.1±10.9	Cross-sectional study		Albuminuria	47	Age, lifestyle	NS	NS
21.	Israel et al50	2016	Ghana,Kenya and Nigeria	West and East Africa	Facility and Community based	4815	1974	2841	52.2% No detailed records	47.8 % No detailed records	48	Case-control	Type 2	Albuminuria, Kidney biopsy, reduced eGFR	420	diabetes type	NS	NS
22.	Zemicheal et al39	2024	Ethiopia	East Africa	Facility based	626	327	299	No records	No records		Cross-sectional study		Kidney biopsy, reduced eGFR	17	age, gender, ethnicity, occupation residence, monthly income, educational and marital status	NS	NS
23.	Tannor et al59	2020	Ethiopia	East Africa	Facility based	840	453	387	59 % No detailed records	41% No detailed records		Case-control	type 1 and 2	NS	168	age, BMI, hypertension, non-adherence to medication	373	467
24.	Alebiosu et al16	2019	Ghana	West Africa	Facility based	388	NC	NC	No records	No records		Cross-sectional study	type 2	reduced eGFR	56	age, gender, hypertension	NS	NS
25.	Kebede et al34	2003	Nigeria	West Africa	facility based	465			No records	No records		Retrospective study	type 2	reduced eGFR	191	NS	NS	NS
26.	Merid et al61	2021	Ethiopia	East Africa	facility based	467	185	277	36	27		Retrospective follow-up study	type 2	reduced eGFR	63	Gender, duration of diabetes, systosolic blood pressure, anaemia, coronary heart diseases	NS	NS
27.	Tesfe et al30	2024	Ethiopia	East Africa	Facility based	532	292	240	No records	No records		Retrospective follow up study	type 2	Albuminuria, reduced eGFR	17	age, gender, systolic blood pressure, and duration of diabetes	NS	NS
28.	Sarfo et al37	2022	Ethiopia	East Africa	Facility based	329	199	130	No records	No records		Cross sectional study	type 1 and 2	Age, hypertension, reduced eGFR	55	systosolic blood pressure, hypertension	204	125
29.	Sarfo et al37	2019	Ghana	West Africa	Facility based	422	114	308	No records	No records	49.7±12.2	Prospective cohort study	type 2	reduced eGFR	21	NS	NS	NS
30.	Alemu et al31	2020	Ethiopia	East Africa	Facility based	171	137	135	No records	No records	51.67 ±13.75	Cross sectional study	type 2	reduced eGFR, systosolic blood pressure	28	hypertension, duration of diabetes, systosolic blood pressure	NS	NS
	Alemu et al31	2020	Ethiopia	East Africa	Facility based	101			No records	No records			type 1		11
31.	Ahmed et al35	2022	Ethiopia	East Africa	Facility based	415	199	216	No records	No records	56.13±10.2	Retrospective follow-up study	Type 2	reduced eGFR, development of cardiovascular disease	45		NS	NS
32.	Tamru et al62	2020	Ethiopia	East Africa	Facility based	346	178	168	No records	No records	56.70±10.48	Retrospective follow-up study	type 2	reduced eGFR	68	Gender	147	199
33.	Machingura et al60	2017	Zimbabwe	Southern Africa	Facility based	260			45	109	57.6±14.8	Cross sectional study	type 2	Albuminuria	118		NS	NS
	Machingura et al60	2017	Zimbabwe	Southern Africa	Facility based	84							type 1	Albuminuria	36
34.	Hamat et al32	2016	Chad	Central Africa	Facility based	181	114	67	34	20	58.7	Cross-sectional study	type 2	reduced eGFR	54		NS	NS

## Sheet: Prevalence outcome1
S/N	First Author’s Surname	Country	Geographical region	Study settings	Sample size	Cases of nephropathy	Number of Male Nephropathy cases	Number of Female Nephropathy cases
1.	Adeniyi and Owolabi, 2020	South Africa	South Africa	Facility based	327	80
2.	Alami et al., 2022	Morocco	North Africa	Facility based	505	50
3.	Ahmed et al., 2017	Sudan	Northeast Africa	Facility based	316	94
4.	Ahmed et al., 2020	Sudan	North East Africa	Facility based	100	36
5.	Ritah Kiconco et al., 2019	Uganda	East Africa	Facility based	140	32
6.	Adem et al., 2024	Ethiopia	East Africa	Facility based	267	236
7.	Wanjohi et al., 2002	Kenya	East African	Facility based	100	26
8.	Muddu et al., 2019	Uganda	East African	Facility based	140	64
	Muddu et al., 2019	Uganda	East African	Facility based	35	19
9.	Choukem et al., 2012	Cameroon	Central Africa	Facility based	420	130
10.	Bentata et al., 2015	Morocco	North Africa	Facility based	637	492
11.	Mhundwa et al., 2022	South Africa	South Africa	Facility based	224	61
12.	Damtie et al., 2018	Ethiopia	East Africa	Facility based	229	55
13.	Aboelnasr et al., 2020	Egypt	North Africa	Facility based	153	[70
14.	Otieno et al., 2020	Kenya	East Africa	Facility based	385	385
15.	Taderegew, 2020	Ethiopia	East Africa	Facility based	422	192
16.	Molefe-Baikai et al., 2019	Botswana	East Africa	Facility based	289	129
17.	Ephraim et al., 2016	Ghana	West Africa	Facility based	200	74
18.	Worku et al., 2010	Ethiopia	East Africa	Facility based	305	48
19.	Abdulkadr et al., 2022	Ethiopia	East Africa	Facility based	362	53
20.	Eghan et al., 2007	Ghana	West Africa	Facility based	109	47
21.	Adebamowo et al., 2016	Ghana,Kenya and Nigeria	West and East Africa	Facility and Community based	4815	420
22.	Israel et al., 2024	Ethiopia	East Africa	Facility based	626	17
23.	Zemicheal et al., 2020	Ethiopia	East Africa	Facility based	840	168
24.	Tannor et al., 2019	Ghana	West Africa	Facility based	388	56
25.	Alebiosu et al., 2003	Nigeria	West Africa	facility based	465	191
26.	Kebede et al., 2021	Ethiopia	East Africa	facility based	467	63	36	27
27.	Merid et al., 2024	Ethiopia	East Africa	Facility based	532	17
28.	Tesfe et al., 2022	Ethiopia	East Africa	Facility based	329	55
29.	Sarfo et al., 2019	Ghana	West Africa	Facility based	422	21
30.	Alemu et al., 2020	Ethiopia	East Africa	Facility based	171	28
	Alemu et al., 2020	Ethiopia	East Africa	Facility based	101	11
31.	Ahmed et al., 2022	Ethiopia	East Africa	Facility based	415	45
32.	Tamru et al., 2020	Ethiopia	East Africa	Facility based	346	68
33.	Machingura et al., 2017	Zimbabwe	Southern Africa	Facility based	260	118	45	109
	Machingura et al., 2017	Zimbabwe	Southern Africa	Facility based	84	36
34.	Hamat et al., 2016	Chad	Central Africa	Facility based	181	54	34	20

## Sheet: Hypertension
S/N	First Author’s Surname	Country	Geographical region	Hypertension	oddratio	lowerCI	upperCI
2.	Alami et al., 2022	Morocco	North Africa	hypertension (OR=2.59; 95% CI: 1.35-4.94; p=0.004)	2.59	1.35	4.94
4	Ahmed et al., 2020	Sudan	North East Africa	blood pressure (OR = 6:89, 95%CI =1:17-40.52, p =0:03)	6.89	1.17	40.52
6.	Adem et al., 2024	Ethiopia	East Africa	2.279 (1.025–5.067)0.043	2.279	1.025	5.067
12.	Damtie et al., 2018	Ethiopia	East Africa	Patients having SBP ≥140mmHg were 3.633 (AOR: 3.633, 95% CI: 1.597-8.265) times more likely to develop CKD than having SBP <140mmHg	3.633	1.597	8.265
14.	Otieno et al., 2020	Kenya	East Africa	OR (95% CI) 2.1 (1.4–3.2) 0.001	2.1	1.4	3.2
15.	Taderegew, 2020	Ethiopia	East Africa	hypertension (AOR = 3.12, 95% CI: 1.51–6.45, P = 0.002)	3.12	1.51	6.45
22.	Israel et al., 2024	Ethiopia	East Africa	presence of hypertension (AOR: 5.69; 95% CI: 1.58–20.51)	5.69	1.58	20.51
23.	Zemicheal et al., 2020	Ethiopia	East Africa	hypertension (AOR: 6.33 at 95% CI: 2.51–16.02)	6.33	2.51	16.02
24.	Tannor et al., 2019	Ghana	West Africa	duration of HPT OR, 1.02 (1.01‐1.04)	1.02	2.51	16.02
28.	Tesfe et al., 2022	Ethiopia	East Africa	The odds of CKD among hypertensive patients were 4.85 times higher as compared to patients without hypertension [AOR = 4.85; 95% CI,.	4.85	2.07	11.3
30.	Alemu et al., 2020	Ethiopia	East Africa	patients with pre-existing hypertension e 8.2 (AOR = 8.2; 95% CI, 2–23; P < 0.001) ;	8.2	2	23

## Sheet: Age
S/N	First Author’s Surname	Country	Geographical region	Age		oddratio	lowerCI	upperCI
6.	Adem et al., 2024	Ethiopia	East Africa	≤ 60 years, 0.262 (0.108–0.637)0.003*		0.262	0.108	0.637
11.	Mhundwa et al., 2022	South Africa	South Africa	median age of 61 years (IQR: 54–71 years), with p < 0.01 and a 95% CI of 2–9 for the median difference.
12.	Damtie et al., 2018	Ethiopia	East Africa	The odds of CKD was 5.239 (AOR: 5.239, 95% CI: 2.255-12.175) times higher among DM patients aged >60 years compared with DM patients ≤60 years of age		5.239	2.255	12.175
14.	Otieno et al., 2020	Kenya	East Africa	OR (95% CI) < 0.001
15.	Taderegew, 2020	Ethiopia	East Africa	In multivariable analysis, older age (AOR = 2.29, 95% CI: 1.09–4.77, P = 0.027)		2.29	1.09	4.77
19.	Abdulkadr et al., 2022	Ethiopia	East Africa	Attendants age was between 50- 59 years were 4 times more likely (AOR=4.0; 95% CI (1.2,13) to develop chronic kidney disease compared to patients whose age was under 50 years by CG equation. attendants whose age was between 60-69 years by MDRD (AOR=5.8; 95% CI:1.5, 21.0) and by CG (AOR=8.1; 95% CI (2.6, 25.0) were about 6 and 8 times more likely to develop chronic kidney disease respectively when…		4	1.2	13
23.	Zemicheal et al., 2020	Ethiopia	East Africa	(AOR: 1.14 at 95%: 1.09–1.19)		1.14	1.09	1.19
24.	Tannor et al., 2019	Ghana	West Africa	age aOR 1.26 (1.17‐1.36)		1.26	1.17	1.36
27.	Merid et al., 2024	Ethiopia	East Africa	Age (AHR= 1.027; 95% CI= 1.005, 1.049)		1.027	1.005	1.049
							no age

## Sheet: duration of diabetes
S/N	First Author’s Surname	Country	Geographical region	duration of diabetes		oddratio	lowerCI	upperCI
1.	Adeniyi and Owolabi, 2020	South Africa	South Africa	≥10 OR(95%CI) 4.6(1.6–13.0) p=0.004 <10 1		4.6	1.6	13
2.	Alami et al., 2022	Morocco	North Africa	duration of advanced diabetes (>10 years; OR=2.79; 95% CI: 1.28- 6.11, p=0.010)		2.79	1.28	6.11
26.	Kebede et al., 2021	Ethiopia	East Africa	type 2 diabetic patients with duration greater than 10 years than patients with duration less than 6 years (AHR=0.24, 95% CI 0.11–0.56)		0.24	0.11	0.56
30.	Alemu et al., 2020	Ethiopia	East Africa	The duration of diabetes > 10 years was 3.2 (AR = 3.2; 95% CI, 1.6–7 P = 0.004) times more likely to develop CKD than their counterparts		3.2	1.6	7

## Sheet: SBP
S/N	First Author’s Surname	Country	Geographical region	systosolic blood pressure		oddratio	lowerCI	upperCI
2.	Alami et al., 2022	Morocco	North Africa	SBP (OR= 1.15; 95% CI: 1.00-1.33; p=0.045)		1.15	1	1.33
27.	Merid et al., 2024	Ethiopia	East Africa	systolic blood pressure (AHR=1.050; 95% CI=1.031,1.069)		1.05	1.031	1.069
28.	Tesfe et al., 2022	Ethiopia	East Africa	The odds of CKD among diabetic patients with high systolic blood pressure were 2.3 times higher as compared to a patient with normal systolic blood pressure [AOR =2.29; CI, 0.97, 5.19].		2.29	0.97	5.19
30.	Alemu et al., 2020	Ethiopia	East Africa	The odds of CKD was 6 (AOR = 6; 95% CI, 4–22; P < 0.001) times higher among patients with diabetes having current SBP > 140 mm Hg compared with patients having SBP < 140 mm Hg		6	4	22
								no range

## Sheet: Sedentary lifestyle
S/N	First Author’s Surname	Country	Geographical region	sedentary lifestyle
2.	Alami et al., 2022	Morocco	North Africa	lack of regular physical exercise (OR=2.11; 95% CI: 1.13-3.92; p=0.018),
23.	Zemicheal et al., 2020	Ethiopia	East Africa	(AOR: 5.60 at 95% CI: 1.94–16.21)

## Sheet: Anaemia
S/N	First Author’s Surname	Country	Geographical region	anaemia
26.	Kebede et al., 2021	Ethiopia	East Africa	increased by 94% (AHR=1.94, 95% CI 0.97–3.87) among newly diagnosed T2DM with anemia than patients with no anemia.

## Sheet: Lifestyle
S/N	First Author’s Surname	Country	Geographical region	lifestyle
23.	Zemicheal et al., 2020	Ethiopia	East Africa	(AOR: 5.96 at 95%:1.92–18.54

## Sheet: family history
S/N	First Author’s Surname	Country	Geographical region	family history of diseases
5.	Ritah Kiconco et al., 2019	Uganda	East Africa	(β =0:275, 95% CI (0.043, 0.508), P =0:002)

[truncated: 2 more sheets: Prevalence of nephropathy in ma, reasons for exclusion]
